# Supplementary material for: Fully Screen-Printed Pressure Sensing Insole—From Proof of Concept to Scalable Manufacturing
Source: Sensors (Basel). 2026 Feb 26;26(5):1456. doi: 10.3390/s26051456 (PMC12987220; doi:10.3390/s26051456)
Supplement: Supplementary file 1 [file sensors-26-01456-s001.zip]

Archive with 1 entries (1 files):
- sensors-4104064-supplementary.mp4
